# Supplementary material for: Multifunctional Hydrogels with Broadband Electromagnetic Interference Shielding and Infrared Stealth Performance in Harsh Environments with Low Conductive Filler Content
Source: Research (Wash D C). 2026 Feb 6;9:1020. doi: 10.34133/research.1020 (PMC12877210; doi:10.34133/research.1020)
Supplement: Supplementary 1 — Figs. S1 to S14 Tables S1 and S2 Movie S1 [file research.1020.f1.zip]

Archive with 2 entries (2 files):
- Revised Supplemental Information (1).docx
- Video S1.mp4
